# Supplementary material for: Investigating the Advantages of Ultrasonic-assisted Welding Technique Applied in Underwater Wet Welding by in-situ X-ray Imaging Method
Source: Materials (Basel). 2020 Mar 21;13(6):1442. doi: 10.3390/ma13061442 (PMC7142934; doi:10.3390/ma13061442)
Supplement: Supplementary file 1 [file materials-13-01442-s001.zip]

Archive with 4 entries (3 files):
- Supplementary materials/Supplementary Movie 1.gif
- Supplementary materials/Supplementary Movie 2.gif
- Supplementary materials/Supplementary Movie 3.gif
- Supplementary materials/
